# Supplementary material for: A Load-Carrier Perspective Method for Evaluating Land Resources Carrying Capacity
Source: Int J Environ Res Public Health. 2022 May 1;19(9):5503. doi: 10.3390/ijerph19095503 (PMC9102171; doi:10.3390/ijerph19095503)
Supplement: Supplementary file 1 [file ijerph-19-05503-s001.zip]

Archive with 1 entries (1 files):
- ijerph-1674618-supplementary.pdf
